# Supplementary material for: Integrative Physiological, Transcriptional, and Metabolic Analyses Provide Insights Into Response Mechanisms of Prunus persica to Autotoxicity Stress
Source: Front Plant Sci. 2021 Dec 15;12:794881. doi: 10.3389/fpls.2021.794881 (PMC8714634; doi:10.3389/fpls.2021.794881)
Supplement: Supplementary file 2 [file Table_1.XLSX]

## Sheet: Supplementary Table 1
Supplementary Table 1 Sequences of gene-specific primers used in qRT-PCR analysis
Gene ID	Sequences (5ʹ-3ʹ)
	Forward				Reverse
Prupe.4G279600	CGGACGAGGAGTTGGTGAAT				GGCCTTGAACCGTTCGGATA
Prupe.1G548300	TGCTGCAAGGAATGCTATCG				AGAGTGAACCGGCAACGATT
Prupe.6G137600	GAGATGGCTCCACGATTCCC				TCAGCGGTAGGGGCACAATA
Prupe.1G549100	TGCCGATTTGCTCTGGAAGT				GTGGGGGCATGCACATTTTT
Prupe.3G194000	TGTGCTGGCATCACGGTTTA				TGCTTGTGCTGAAAACGGTC
Prupe.4G147800	CCCGGTTCACAAGCAAATCC				GAACCTGGCATGGGCTCTAT
Prupe.7G140800	GCACATTCTGGCAAATCTCA				TGTCCATTCCAAATGCAGAA
Prupe.6G226900	TTGATGAGCACAGGAGCGAG				TGCTGATGTGTCAGTACCCG
Prupe.3G189600	TCTTGGCCCCTTTTCGAGAC				GCAGCTGTGGTTGTGAATGG
Prupe.6G040700	TGGAGGACAAACTGGTGCTT				AGGGCTTTTGTCTGCCAAGT
Prupe.6G349200	ATCCCCCTCAAGAACGGAGA				AGGAGGCTGAAGTCCTGGAT
Prupe.1G407100	AAGTGCAGGTGGAGAACGAC				TCTTTAGCCACCGCCGAAAT
PpTEF2 (JQ732180)	AGCAAGTCACCCAACAAGCATA				CCAACCAAACTCTTCAGCCAAT
