# Supplementary material for: Integrative Physiological, Transcriptional, and Metabolic Analyses Provide Insights Into Response Mechanisms of Prunus persica to Autotoxicity Stress
Source: Front Plant Sci. 2021 Dec 15;12:794881. doi: 10.3389/fpls.2021.794881 (PMC8714634; doi:10.3389/fpls.2021.794881)
Supplement: Supplementary file 3 [file Table_2.XLSX]

## Sheet: Supplementary Table 2
Supplementary Table 2 Quality and mapping of the RNA-seq data averaged for three replicates at different sampling times
Sample	Clean reads	Clean bases	Total mapped	Error rate (%)	Q30 (%)	GC content (%)
0 h	46279745	6906598641	43,750,120 (94.53%)	0.02	94.31	45.76
6 h	47990470	7058327993	45,057,760 (93.89%)	0.02	94.81	46.36
12 h	50978967	7491695283	47,339,655 (92.86%)	0.02	94.75	46.48
24 h	44973389	6702071268	41,457,586 (92.18%)	0.02	94.19	46.25
72 h	46745177	6974241687	43,322,302 (92.68%)	0.03	93.94	46.11
120 h	45214822	6741400129	41,368,656 (91.49%)	0.02	94.33	46.07
