# Supplementary material for: Integrative Physiological, Transcriptional, and Metabolic Analyses Provide Insights Into Response Mechanisms of Prunus persica to Autotoxicity Stress
Source: Front Plant Sci. 2021 Dec 15;12:794881. doi: 10.3389/fpls.2021.794881 (PMC8714634; doi:10.3389/fpls.2021.794881)
Supplement: Supplementary file 4 [file Table_3.XLSX]

## Sheet: Supplementary Table 3
Supplementary Table 3 KEGG enrichment analysis of all differentially expressed genes after BA stress
Number	Pathway ID	Description	Database	Ratio in study	Ratio in pop	P_value	P_adjust	First category	Second category
120	map00940	Phenylpropanoid biosynthesis	KEGG PATHWAY	120/2184	277/10278	4.84809e-17	5.96314e-15	Metabolism	Biosynthesis of other secondary metabolites
26	map00902	Monoterpenoid biosynthesis	KEGG PATHWAY	26/2184	44/10278	5.0882e-08	3.12924e-06	Metabolism	Metabolism of terpenoids and polyketides
33	map00592	alpha-Linolenic acid metabolism	KEGG PATHWAY	33/2184	71/10278	1.75542e-06	5.39791e-05	Metabolism	Lipid metabolism
102	map04626	Plant-pathogen interaction	KEGG PATHWAY	102/2184	313/10278	1.44516e-06	5.92516e-05	Organismal Systems	Environmental adaptation
33	map00941	Flavonoid biosynthesis	KEGG PATHWAY	33/2184	73/10278	3.76465e-06	9.26105e-05	Metabolism	Biosynthesis of other secondary metabolites
14	map00908	Zeatin biosynthesis	KEGG PATHWAY	14/2184	21/10278	9.29371e-06	0.000190521	Metabolism	Metabolism of terpenoids and polyketides
85	map04075	Plant hormone signal transduction	KEGG PATHWAY	85/2184	286/10278	0.000396238	0.00609216	Environmental Information Processing	Signal transduction
12	map00196	Photosynthesis - antenna proteins	KEGG PATHWAY	12/2184	21/10278	0.000348555	0.00612461	Metabolism	Energy metabolism
42	map00460	Cyanoamino acid metabolism	KEGG PATHWAY	42/2184	128/10278	0.00148697	0.0203219	Metabolism	Metabolism of other amino acids
17	map00906	Carotenoid biosynthesis	KEGG PATHWAY	17/2184	41/10278	0.00269398	0.0301236	Metabolism	Metabolism of terpenoids and polyketides
10	map00591	Linoleic acid metabolism	KEGG PATHWAY	10/2184	19/10278	0.00253513	0.0311821	Metabolism	Lipid metabolism
46	map04016	MAPK signaling pathway - plant	KEGG PATHWAY	46/2184	148/10278	0.0031156	0.0319349	Environmental Information Processing	Signal transduction
59	map00500	Starch and sucrose metabolism	KEGG PATHWAY	59/2184	205/10278	0.00620048	0.0508439	Metabolism	Carbohydrate metabolism
15	map00905	Brassinosteroid biosynthesis	KEGG PATHWAY	15/2184	37/10278	0.00605288	0.0531789	Metabolism	Metabolism of terpenoids and polyketides
38	map00480	Glutathione metabolism	KEGG PATHWAY	38/2184	121/10278	0.0056248	0.0532193	Metabolism	Metabolism of other amino acids
16	map04712	Circadian rhythm - plant	KEGG PATHWAY	16/2184	41/10278	0.00717828	0.0551831	Organismal Systems	Environmental adaptation
7	map00943	Isoflavonoid biosynthesis	KEGG PATHWAY	7/2184	13/10278	0.00985391	0.0712959	Metabolism	Biosynthesis of other secondary metabolites
16	map00195	Photosynthesis	KEGG PATHWAY	16/2184	44/10278	0.0152484	0.104198	Metabolism	Energy metabolism
13	map00904	Diterpenoid biosynthesis	KEGG PATHWAY	13/2184	36/10278	0.0289815	0.187617	Metabolism	Metabolism of terpenoids and polyketides
14	map02010	ABC transporters	KEGG PATHWAY	14/2184	41/10278	0.0386492	0.226374	Environmental Information Processing	Membrane transport
11	map00073	Cutin, suberine and wax biosynthesis	KEGG PATHWAY	11/2184	30/10278	0.0384019	0.236172	Metabolism	Lipid metabolism
6	map00966	Glucosinolate biosynthesis	KEGG PATHWAY	6/2184	14/10278	0.0569714	0.280299	Metabolism	Biosynthesis of other secondary metabolites
19	map00350	Tyrosine metabolism	KEGG PATHWAY	19/2184	62/10278	0.0529427	0.283129	Metabolism	Amino acid metabolism
17	map00052	Galactose metabolism	KEGG PATHWAY	17/2184	55/10278	0.0602524	0.28504	Metabolism	Carbohydrate metabolism
31	map00270	Cysteine and methionine metabolism	KEGG PATHWAY	31/2184	112/10278	0.0630016	0.287007	Metabolism	Amino acid metabolism
17	map00945	Stilbenoid, diarylheptanoid and gingerol biosynthesis	KEGG PATHWAY	17/2184	54/10278	0.0514486	0.287644	Metabolism	Biosynthesis of other secondary metabolites
10	map00960	Tropane, piperidine and pyridine alkaloid biosynthesis	KEGG PATHWAY	10/2184	28/10278	0.0561619	0.28783	Metabolism	Biosynthesis of other secondary metabolites
14	map00400	Phenylalanine, tyrosine and tryptophan biosynthesis	KEGG PATHWAY	14/2184	45/10278	0.0793529	0.348586	Metabolism	Amino acid metabolism
16	map00280	Valine, leucine and isoleucine degradation	KEGG PATHWAY	16/2184	54/10278	0.092966	0.394304	Metabolism	Amino acid metabolism
13	map00130	Ubiquinone and other terpenoid-quinone biosynthesis	KEGG PATHWAY	13/2184	43/10278	0.10731	0.412474	Metabolism	Metabolism of cofactors and vitamins
15	map00380	Tryptophan metabolism	KEGG PATHWAY	15/2184	51/10278	0.10702	0.424629	Metabolism	Amino acid metabolism
6	map00750	Vitamin B6 metabolism	KEGG PATHWAY	6/2184	16/10278	0.103759	0.425412	Metabolism	Metabolism of cofactors and vitamins
3	map00998	Biosynthesis of various secondary metabolites - part 2	KEGG PATHWAY	3/2184	6/10278	0.114763	0.427754	Metabolism	Biosynthesis of other secondary metabolites
63	map04141	Protein processing in endoplasmic reticulum	KEGG PATHWAY	63/2184	258/10278	0.11932	0.431659	Genetic Information Processing	Folding, sorting and degradation
11	map00910	Nitrogen metabolism	KEGG PATHWAY	11/2184	36/10278	0.124231	0.436583	Metabolism	Energy metabolism
11	map00062	Fatty acid elongation	KEGG PATHWAY	11/2184	37/10278	0.14457	0.493946	Metabolism	Lipid metabolism
44	map00040	Pentose and glucuronate interconversions	KEGG PATHWAY	44/2184	179/10278	0.156885	0.521536	Metabolism	Carbohydrate metabolism
11	map00360	Phenylalanine metabolism	KEGG PATHWAY	11/2184	38/10278	0.166527	0.525201	Metabolism	Amino acid metabolism
6	map00300	Lysine biosynthesis	KEGG PATHWAY	6/2184	18/10278	0.165201	0.53473	Metabolism	Amino acid metabolism
10	map00950	Isoquinoline alkaloid biosynthesis	KEGG PATHWAY	10/2184	35/10278	0.193433	0.594805	Metabolism	Biosynthesis of other secondary metabolites
1	map00523	Polyketide sugar unit biosynthesis	KEGG PATHWAY	1/2184	1/10278	0.212493	0.637478	Metabolism	Metabolism of terpenoids and polyketides
6	map00780	Biotin metabolism	KEGG PATHWAY	6/2184	20/10278	0.238328	0.681728	Metabolism	Metabolism of cofactors and vitamins
6	map00340	Histidine metabolism	KEGG PATHWAY	6/2184	20/10278	0.238328	0.681728	Metabolism	Amino acid metabolism
13	map00410	beta-Alanine metabolism	KEGG PATHWAY	13/2184	50/10278	0.251851	0.688394	Metabolism	Metabolism of other amino acids
18	map04070	Phosphatidylinositol signaling system	KEGG PATHWAY	18/2184	71/10278	0.236895	0.693764	Environmental Information Processing	Signal transduction
4	map00430	Taurine and hypotaurine metabolism	KEGG PATHWAY	4/2184	13/10278	0.291793	0.763628	Metabolism	Metabolism of other amino acids
19	map00561	Glycerolipid metabolism	KEGG PATHWAY	19/2184	78/10278	0.289986	0.775398	Metabolism	Lipid metabolism
31	map00010	Glycolysis / Gluconeogenesis	KEGG PATHWAY	31/2184	133/10278	0.311095	0.797181	Metabolism	Carbohydrate metabolism
1	map00944	Flavone and flavonol biosynthesis	KEGG PATHWAY	1/2184	2/10278	0.379849	0.865211	Metabolism	Biosynthesis of other secondary metabolites
2	map00903	Limonene and pinene degradation	KEGG PATHWAY	2/2184	6/10278	0.375325	0.871038	Metabolism	Metabolism of terpenoids and polyketides
21	map00260	Glycine, serine and threonine metabolism	KEGG PATHWAY	21/2184	91/10278	0.374012	0.884682	Metabolism	Amino acid metabolism
8	map00920	Sulfur metabolism	KEGG PATHWAY	8/2184	32/10278	0.366867	0.884796	Metabolism	Energy metabolism
15	map03440	Homologous recombination	KEGG PATHWAY	15/2184	66/10278	0.431915	0.885426	Genetic Information Processing	Replication and repair
22	map00564	Glycerophospholipid metabolism	KEGG PATHWAY	22/2184	97/10278	0.403741	0.886787	Metabolism	Lipid metabolism
6	map00730	Thiamine metabolism	KEGG PATHWAY	6/2184	23/10278	0.360845	0.887679	Metabolism	Metabolism of cofactors and vitamins
13	map00909	Sesquiterpenoid and triterpenoid biosynthesis	KEGG PATHWAY	13/2184	54/10278	0.355842	0.893235	Metabolism	Metabolism of terpenoids and polyketides
20	map00620	Pyruvate metabolism	KEGG PATHWAY	20/2184	89/10278	0.429771	0.895963	Metabolism	Carbohydrate metabolism
8	map00100	Steroid biosynthesis	KEGG PATHWAY	8/2184	33/10278	0.402582	0.900321	Metabolism	Lipid metabolism
5	map00740	Riboflavin metabolism	KEGG PATHWAY	5/2184	20/10278	0.425133	0.901575	Metabolism	Metabolism of cofactors and vitamins
14	map00051	Fructose and mannose metabolism	KEGG PATHWAY	14/2184	62/10278	0.448039	0.903423	Metabolism	Carbohydrate metabolism
3	map00942	Anthocyanin biosynthesis	KEGG PATHWAY	3/2184	11/10278	0.424052	0.91506	Metabolism	Biosynthesis of other secondary metabolites
12	map00071	Fatty acid degradation	KEGG PATHWAY	12/2184	54/10278	0.48386	0.944678	Metabolism	Lipid metabolism
15	map00710	Carbon fixation in photosynthetic organisms	KEGG PATHWAY	15/2184	68/10278	0.482696	0.957606	Metabolism	Energy metabolism
14	map03013	RNA transport	KEGG PATHWAY	14/2184	174/10278	0.999999	0.999999	Genetic Information Processing	Translation
30	map00520	Amino sugar and nucleotide sugar metabolism	KEGG PATHWAY	30/2184	141/10278	0.530421	1	Metabolism	Carbohydrate metabolism
11	map00061	Fatty acid biosynthesis	KEGG PATHWAY	11/2184	51/10278	0.532996	1	Metabolism	Lipid metabolism
10	map03430	Mismatch repair	KEGG PATHWAY	10/2184	49/10278	0.61339	1	Genetic Information Processing	Replication and repair
5	map00565	Ether lipid metabolism	KEGG PATHWAY	5/2184	25/10278	0.638721	1	Metabolism	Lipid metabolism
4	map00590	Arachidonic acid metabolism	KEGG PATHWAY	4/2184	20/10278	0.641475	1	Metabolism	Lipid metabolism
11	map00330	Arginine and proline metabolism	KEGG PATHWAY	11/2184	55/10278	0.642303	1	Metabolism	Amino acid metabolism
10	map00053	Ascorbate and aldarate metabolism	KEGG PATHWAY	10/2184	52/10278	0.692176	1	Metabolism	Carbohydrate metabolism
1	map00601	Glycosphingolipid biosynthesis - lacto and neolacto series	KEGG PATHWAY	1/2184	5/10278	0.697198	1	Metabolism	Glycan biosynthesis and metabolism
15	map00562	Inositol phosphate metabolism	KEGG PATHWAY	15/2184	78/10278	0.711611	1	Metabolism	Carbohydrate metabolism
2	map00603	Glycosphingolipid biosynthesis - globo and isoglobo series	KEGG PATHWAY	2/2184	11/10278	0.713477	1	Metabolism	Glycan biosynthesis and metabolism
11	map03030	DNA replication	KEGG PATHWAY	11/2184	60/10278	0.756942	1	Genetic Information Processing	Replication and repair
1	map00965	Betalain biosynthesis	KEGG PATHWAY	1/2184	6/10278	0.761572	1	Metabolism	Biosynthesis of other secondary metabolites
1	map00440	Phosphonate and phosphinate metabolism	KEGG PATHWAY	1/2184	6/10278	0.761572	1	Metabolism	Metabolism of other amino acids
9	map00030	Pentose phosphate pathway	KEGG PATHWAY	9/2184	50/10278	0.764362	1	Metabolism	Carbohydrate metabolism
8	map00640	Propanoate metabolism	KEGG PATHWAY	8/2184	45/10278	0.769508	1	Metabolism	Carbohydrate metabolism
3	map00511	Other glycan degradation	KEGG PATHWAY	3/2184	18/10278	0.769596	1	Metabolism	Glycan biosynthesis and metabolism
16	map04146	Peroxisome	KEGG PATHWAY	16/2184	87/10278	0.781254	1	Cellular Processes	Transport and catabolism
6	map01040	Biosynthesis of unsaturated fatty acids	KEGG PATHWAY	6/2184	37/10278	0.828525	1	Metabolism	Lipid metabolism
4	map00290	Valine, leucine and isoleucine biosynthesis	KEGG PATHWAY	4/2184	26/10278	0.834216	1	Metabolism	Amino acid metabolism
4	map00760	Nicotinate and nicotinamide metabolism	KEGG PATHWAY	4/2184	26/10278	0.834216	1	Metabolism	Metabolism of cofactors and vitamins
19	map03018	RNA degradation	KEGG PATHWAY	19/2184	109/10278	0.865015	1	Genetic Information Processing	Folding, sorting and degradation
1	map00660	C5-Branched dibasic acid metabolism	KEGG PATHWAY	1/2184	9/10278	0.883619	1	Metabolism	Carbohydrate metabolism
7	map00310	Lysine degradation	KEGG PATHWAY	7/2184	46/10278	0.885194	1	Metabolism	Amino acid metabolism
1	map00261	Monobactam biosynthesis	KEGG PATHWAY	1/2184	10/10278	0.908371	1	Metabolism	Biosynthesis of other secondary metabolites
7	map00250	Alanine, aspartate and glutamate metabolism	KEGG PATHWAY	7/2184	48/10278	0.909862	1	Metabolism	Amino acid metabolism
7	map00020	Citrate cycle (TCA cycle)	KEGG PATHWAY	7/2184	49/10278	0.920389	1	Metabolism	Carbohydrate metabolism
2	map00531	Glycosaminoglycan degradation	KEGG PATHWAY	2/2184	18/10278	0.920702	1	Metabolism	Glycan biosynthesis and metabolism
57	map03010	Ribosome	KEGG PATHWAY	57/2184	313/10278	0.921955	1	Genetic Information Processing	Translation
8	map00900	Terpenoid backbone biosynthesis	KEGG PATHWAY	8/2184	55/10278	0.922338	1	Metabolism	Metabolism of terpenoids and polyketides
6	map04130	SNARE interactions in vesicular transport	KEGG PATHWAY	6/2184	44/10278	0.929192	1	Genetic Information Processing	Folding, sorting and degradation
3	map00790	Folate biosynthesis	KEGG PATHWAY	3/2184	26/10278	0.936645	1	Metabolism	Metabolism of cofactors and vitamins
12	map00630	Glyoxylate and dicarboxylate metabolism	KEGG PATHWAY	12/2184	80/10278	0.939433	1	Metabolism	Carbohydrate metabolism
1	map04122	Sulfur relay system	KEGG PATHWAY	1/2184	12/10278	0.943206	1	Genetic Information Processing	Folding, sorting and degradation
7	map03410	Base excision repair	KEGG PATHWAY	7/2184	52/10278	0.945814	1	Genetic Information Processing	Replication and repair
25	map04120	Ubiquitin mediated proteolysis	KEGG PATHWAY	25/2184	153/10278	0.948313	1	Genetic Information Processing	Folding, sorting and degradation
6	map03022	Basal transcription factors	KEGG PATHWAY	6/2184	49/10278	0.964738	1	Genetic Information Processing	Transcription
28	map04144	Endocytosis	KEGG PATHWAY	28/2184	174/10278	0.965161	1	Cellular Processes	Transport and catabolism
10	map03420	Nucleotide excision repair	KEGG PATHWAY	10/2184	74/10278	0.967841	1	Genetic Information Processing	Replication and repair
2	map00670	One carbon pool by folate	KEGG PATHWAY	2/2184	24/10278	0.975918	1	Metabolism	Metabolism of cofactors and vitamins
6	map03020	RNA polymerase	KEGG PATHWAY	6/2184	52/10278	0.977293	1	Genetic Information Processing	Transcription
3	map00770	Pantothenate and CoA biosynthesis	KEGG PATHWAY	3/2184	34/10278	0.984971	1	Metabolism	Metabolism of cofactors and vitamins
1	map00450	Selenocompound metabolism	KEGG PATHWAY	1/2184	18/10278	0.986484	1	Metabolism	Metabolism of other amino acids
10	map04145	Phagosome	KEGG PATHWAY	10/2184	82/10278	0.988418	1	Cellular Processes	Transport and catabolism
2	map00600	Sphingolipid metabolism	KEGG PATHWAY	2/2184	31/10278	0.994357	1	Metabolism	Lipid metabolism
5	map00860	Porphyrin and chlorophyll metabolism	KEGG PATHWAY	5/2184	55/10278	0.995267	1	Metabolism	Metabolism of cofactors and vitamins
1	map00650	Butanoate metabolism	KEGG PATHWAY	1/2184	23/10278	0.995917	1	Metabolism	Carbohydrate metabolism
2	map00220	Arginine biosynthesis	KEGG PATHWAY	2/2184	33/10278	0.996304	1	Metabolism	Amino acid metabolism
7	map00970	Aminoacyl-tRNA biosynthesis	KEGG PATHWAY	7/2184	73/10278	0.997546	1	Genetic Information Processing	Translation
2	map00513	Various types of N-glycan biosynthesis	KEGG PATHWAY	2/2184	36/10278	0.998052	1	Metabolism	Glycan biosynthesis and metabolism
9	map00230	Purine metabolism	KEGG PATHWAY	9/2184	93/10278	0.999087	1	Metabolism	Nucleotide metabolism
10	map03008	Ribosome biogenesis in eukaryotes	KEGG PATHWAY	10/2184	103/10278	0.999441	1	Genetic Information Processing	Translation
12	map00190	Oxidative phosphorylation	KEGG PATHWAY	12/2184	120/10278	0.99967	1	Metabolism	Energy metabolism
1	map04136	Autophagy - other	KEGG PATHWAY	1/2184	36/10278	0.999819	1	Cellular Processes	Transport and catabolism
2	map00510	N-Glycan biosynthesis	KEGG PATHWAY	2/2184	48/10278	0.999857	1	Metabolism	Glycan biosynthesis and metabolism
2	map03060	Protein export	KEGG PATHWAY	2/2184	53/10278	0.999953	1	Genetic Information Processing	Folding, sorting and degradation
2	map03050	Proteasome	KEGG PATHWAY	2/2184	53/10278	0.999953	1	Genetic Information Processing	Folding, sorting and degradation
3	map00240	Pyrimidine metabolism	KEGG PATHWAY	3/2184	66/10278	0.999976	1	Metabolism	Nucleotide metabolism
9	map03015	mRNA surveillance pathway	KEGG PATHWAY	9/2184	117/10278	0.999983	1	Genetic Information Processing	Translation
23	map03040	Spliceosome	KEGG PATHWAY	23/2184	235/10278	0.999999	1	Genetic Information Processing	Transcription
