# Supplementary material for: Integrative Physiological, Transcriptional, and Metabolic Analyses Provide Insights Into Response Mechanisms of Prunus persica to Autotoxicity Stress
Source: Front Plant Sci. 2021 Dec 15;12:794881. doi: 10.3389/fpls.2021.794881 (PMC8714634; doi:10.3389/fpls.2021.794881)
Supplement: Supplementary file 5 [file Table_4.XLSX]

## Sheet: Supplementary Table 4
Supplementary Table 4 Effects of BA on gene expression levels related to photosynthesis, redox, and ion metabolism
Category	Gene ID	Gene description	Log2FC (BA_120 h/BA_0 h)	Regulate
Photosynthesis	Prupe.1G305500	Serine/threonine-protein kinase STN7	-1.32198	down
	Prupe.1G435900	Chlorophyll a-b binding protein P4	-1.05487	down
	Prupe.1G466600	PsbP-related thylakoid lumenal protein 4	-1.10079	down
	Prupe.1G495400	Chlorophyllide a oxygenase	-1.2264	down
	Prupe.1G573600	Ferredoxin I	-11.1851	down
	Prupe.3G157200	Ribulose bisphosphate carboxylase small chain	-1.03557	down
	Prupe.4G143700	Photosystem II 10 kDa polypeptide	-1.92757	down
	Prupe.6G070800	Ribulose bisphosphate carboxylase/oxygenase activase 1	-1.76043	down
	Prupe.8G028000	Cytochrome b-c1 complex subunit 6	-4.2457	down
Redox	Prupe.3G115300	Cationic peroxidase 1	-1.13751	down
	Prupe.3G219600	Peroxidase 27	-1.58789	down
	Prupe.5G204900	Respiratory burst oxidase homolog protein F	1.57667	up
	Prupe.5G011400	Catalase isozyme 1	-1.01776	down
	Prupe.6G013700	Peroxidase N	-1.73384	down
	Prupe.6G042300	Superoxide dismutase	-1.40339	down
	Prupe.6G044200	Peroxidase 4	-1.01269	down
	Prupe.6G044700	Cationic peroxidase 1	-1.05636	down
	Prupe.6G242200	L-ascorbate peroxidase 2	-1.00839	down
	Prupe.7G137500	Peroxidase 10	-2.29689	down
	Prupe.7G193000	Respiratory burst oxidase homolog protein E	1.35117	up
	Prupe.7G243400	Peroxidase 25	-2.33288	down
	Prupe.8G116400	Peroxidase 10	-1.63837	down
Ion metabolism	Prupe.1G212100	Potassium transporter 5	-2.5645	down
	Prupe.1G399700	Ligand-gated ion channel 2.8	-3.08176	down
	Prupe.1G399800	Ligand-gated ion channel 2.7	-1.06889	down
	Prupe.1G400000	Ligand-gated ion channel 2.2	-1.05619	down
	Prupe.1G400600	Ligand-gated ion channel 2.8	-1.42466	down
	Prupe.1G411700	Zinc transporter 4	1.56313	up
	Prupe.1G423200	Voltage-dependent anion-selective channel protein 2	1.24645	up
	Prupe.3G164900	Potassium channel SKOR	-1.35176	down
	Prupe.3G304600	Chloride channel protein CLC-b	-1.10598	down
	Prupe.3G314700	Potassium transporter 4	-1.26221	down
	Prupe.4G114000	Potassium transporter 10	-1.07128	down
	Prupe.4G117100	Zinc transporter 5	1.45578	up
	Prupe.4G129700	Zinc transporter 1	1.44012	up
	Prupe.4G131200	Metal tolerance protein 10	-1.85744	down
	Prupe.4G241900	Two-pore potassium channel 1	-4.84277	down
	Prupe.4G242000	Two-pore potassium channel 1	-1.74348	down
